# Supplementary material for: Intrahost Genetic Diversity of Dengue Virus in Human Hosts and Mosquito Vectors under Natural Conditions Which Impact Replicative Fitness In Vitro
Source: Viruses. 2023 Apr 17;15(4):982. doi: 10.3390/v15040982 (PMC10143933; doi:10.3390/v15040982)
Supplement: Supplementary file 1 [file viruses-15-00982-s001.zip]

Archive with 1 entries (1 files):
- viruses-2230855-supplementary.xlsx
