# Supplementary material for: Intrahost Genetic Diversity of Dengue Virus in Human Hosts and Mosquito Vectors under Natural Conditions Which Impact Replicative Fitness In Vitro
Source: Viruses. 2023 Apr 17;15(4):982. doi: 10.3390/v15040982 (PMC10143933; doi:10.3390/v15040982)
Supplement: Supplementary file 1 [file viruses-15-00982-s001.zip › viruses-2230855-supplementary.xlsx]

## Sheet: Figure S1
Supplementary Figure S1. Selection pressures on the individual gene of DENV genome. The ratio of dN/dS per gene in different hosts (human or mosquito) are shown for (A) human versus mosquito-derived DENV-1 populations, and (B) human versus mosquito-derived DENV-4 populations. Numbers of dN/dS ratio for each gene are indicated in tables below the graphs. dN/dS > 1 indicate diversifying selection o…

## Sheet: Figure S2
Supplementary Figure S2. Sanger sequencing results of the mutant viruses. Sequence data revealed no change at nucleotide substitution point that originated from mutated infectious clones; NS2A (A3721G), NS3 (A4843G), and NS5 (A9249G).

## Sheet: Table S1
Supplementary Table S1. The primers for amplification of the whole DENV genome.
Fragment	Primer	Sequence 5’ to 3’
DENV-1 5’	RT	TCTCTCYGGCTCRAAGAGGG
	PCR-Fw	AGTTGTTAGTCTACGTGGAC
	PCR-RV	TCTCTCYGGCTCRAAGAGGG
DENV-1 3’	RT	AGAACCTGTTGATTCAACRGC
	PCR-Fw	AAATGGCAGAGGCGCTCAAGGG
	PCR-RV	AGAACCTGTTGATTCAACRGC
DENV-4 5’	RT	ATTGCGTAATGGACTAAAAGCA
	PCR-Fw	AGTTGTTAGTCTACGTGGACCGACAA
	PCR-RV	AAGGTCGTTGGGTTCACTTG
DENV-4 3’	RT	AGAACCTGTTGGATCAACAAC
	PCR-Fw	GGACGCTCTATGCAGTAGCC
	PCR-RV	AGAACCTGTTGGATCAACAAC
